# Supplementary material for: The Lrat−/− Rat: CRISPR/Cas9 Construction and Phenotyping of a New Animal Model for Retinitis Pigmentosa
Source: Int J Mol Sci. 2021 Jul 5;22(13):7234. doi: 10.3390/ijms22137234 (PMC8267968; doi:10.3390/ijms22137234)
Supplement: Supplementary file 1 [file ijms-22-07234-s001.zip]

Archive with 2 entries (2 files):
- Supplementary Figures_ Appendix A.pdf
- Supplementary file 1_alignments combined.pdf
